# Supplementary material for: The scent of cuteness—neural signatures of infant body odors
Source: Soc Cogn Affect Neurosci. 2024 Jun 8;19(1):nsae038. doi: 10.1093/scan/nsae038 (PMC11192622; doi:10.1093/scan/nsae038)
Supplement: nsae038_Supp [file nsae038_supp.zip]

Archive with 4 entries (4 files):
- scan-24-006-File005.docx
- scan-24-006-File006.eps
- scan-24-006-File007.eps
- scan-24-006-File008.eps
